# Supplementary material for: Comparative Effects of Diet, Exercise, and Pharmacotherapy on Metabolic Syndrome Severity in Overweight and Obese Cohorts: A Systematic Review and Meta-Analysis
Source: Nutrients. 2026 Feb 1;18(3):473. doi: 10.3390/nu18030473 (PMC12899630; doi:10.3390/nu18030473)
Supplement: Supplementary file 1 [file nutrients-18-00473-s001.zip]

Archive with 1 entries (1 files):
- nutrients-4032550-supplementary.pdf
